# Supplementary material for: Epidemiological factors associated with Turtle fraservirus 1 (TFV1) in freshwater turtles in Florida, USA
Source: PLoS One. 2025 Apr 1;20(4):e0320097. doi: 10.1371/journal.pone.0320097 (PMC11960915; doi:10.1371/journal.pone.0320097)
Supplement: S1 Table — This file provides data values (Data tab) used in analyses for 117 freshwater turtles necropsied from 9 March 2018 until 5 September 2021 in Florida, USA. The Variable Key tab provides descriptions of each variable presented in the Data tab. This table is also available at the following repository link: https://f50006a.eos-intl.net/F50006A/OPAC/Details/Record.aspx?BibCode=5991926 (XLSX) [file pone.0320097.s002.xlsx]

## Sheet: Data
Data Variable	FWC Turtle ID	TFV1 Result	Common Name	Species Group	Collection Date	Collection Month	Death	Season	CL7	Urbanicity	PRM	Rehab Center	County	Sex	Maturity	Oral Plaques	Cloacal Plaques	Any Plaques	Measured PL (cm)	Predicted PL (cm)	CCL (cm)	Weight (g)	Specimen Type	Overall Fat	Morbidity	Carcass Frozen	Post mortem	Female Repro	Recently Ingested Food	Day Length	NOAA Stn ID	NOAA Stn Dist (km)	Mean Tmax (C)	Mean Tmin (C)	Precipitation (cm)	Precip Data Source	CoCoRaHS Number	TFV1 cPCR	TFV1 qPCR	cLI	qLI	cKI	qKI	cBR	qBR	cSP	qSP	Other (cPCR/qPCR)	Total Samples Tested
Data Use	Outcome Variable ID	Outcome Dependent Variable	Primary	Field/Necropsy; Informative	Primary	Informative	Informative	Field	Field	Field	Informative	Informative	Informative	Necropsy	Necropsy	Primary	Primary	Necropsy	Primary	Necropsy	Primary	Primary	Primary	Informative	Informative	Informative	Informative	Informative	Informative	Weather	Weather	Weather	Weather	Weather	Weather	Informative		Primary	Primary
	180313-01	NA	Florida Softshell	Softshell	2018-03-09	March	Natural	Dry	Yes	Low	Survey	No	Brevard	Female	Adult	NA	NA	NA	NA	37.7544	52	10341.9	Partial Carcass	Abundant	NA	Yes	Severe	Shelled	No	11.67	USC00088942	14.7255	25.56	15.92	0.4826	CoCoRaHS	3	NA	NA	x	x	x	x	x	x	x	x	x	NA
	180313-02	Negative	Florida Softshell	Softshell	2018-03-09	March	Natural	Dry	Yes	Low	Survey	No	Orange	Female	Adult	NA	NA	NA	39	39	55.5	9616.15	Partial Carcass	Abundant	TFV1-SuspectFalseNeg	Yes	Severe	NA	NA	11.67	USC00088942	14.7737	25.56	15.92	0.4826	CoCoRaHS	3	cPCR Negative	qPCR Negative	N	N	x	x	x	x	x	x	x	1
	180313-03	NA	Florida Softshell	Softshell	2018-03-09	March	Natural	Dry	Yes	Low	Survey	No	Brevard	Female	Adult	NA	NA	NA	NA	38.442	53	12065.5	Intact Carcass	Abundant	NA	Yes	Moderate	Vitellogenic	No	11.67	USC00088942	18.1534	25.56	15.92	0.4826	CoCoRaHS	3	NA	NA	x	x	x	x	x	x	x	x	x	NA
	180321-01	Positive	Florida Softshell	Softshell	2018-03-16	March	Natural	Dry	Yes	Low	Survey	No	Orange	Female	Adult	NA	Yes	Yes	NA	40.5047	56	14877.8	Intact Carcass	Abundant	TFV1-confirmed	No	Moderate	Vitellogenic	No	11.87	USC00088942	15.8359	24.48	13.59	0.5969	CoCoRaHS	2	cPCR Positive	qPCR Positive	P	P	P	P	P	P	P	P	CL (P/P)	5
	180321-02	Positive	Florida Softshell	Softshell	2018-03-16	March	Natural	Dry	Yes	Low	Survey	No	Orange	Male	Adult	Yes	Yes	Yes	NA	27.4407	37	3991.61	Intact Carcass	Abundant	TFV1-confirmed	No	None	Male	No	11.87	USC00088942	17.928	24.48	13.59	0.525018	CoCoRaHS	3	cPCR Positive	qPCR Positive	P	P	P	P	P	P	P	P	HT (P/P), PH (P/P), PY (P/P)	7
	180321-03	Negative	Cooter, Peninsula	Hardshell	2018-03-16	March	Natural	Dry	Yes	Low	Survey	No	Orange	Female	Subadult	NA	No	NA	NA	NA	NA	NA	Partial Carcass	Slight	Trauma-predation	No	None	Undeveloped	No	11.87	USC00088942	15.8359	24.48	13.59	0.5969	CoCoRaHS	2	cPCR Negative	qPCR Negative	N	N	N	N	x	x	N	N	CL (N/N)	5
	180329-01	Positive	Florida Softshell	Softshell	2018-03-28	March	Euthanized	Dry	Yes	Low	Survey	No	Orange	Male	Adult	No	Yes	Yes	NA	34.6603	47.5	7166.75	Intact Carcass	Moderate	TFV1-confirmed	No	None	Male	No	12.21	USC00088942	15.7072	23.26	10.9	4.3942	CoCoRaHS	1	cPCR Positive	qPCR Positive	P	x	P	P	x	x	P	P	OS (P/x)	4
	180329-02	Positive	Florida Softshell	Softshell	2018-03-28	March	Euthanized	Dry	Yes	Low	Survey	No	Orange	Female	Adult	No	No	No	NA	29.5097	NA	4989.51	Intact Carcass	Abundant	TFV1-confirmed	No	None	Vitellogenic	No	12.22	USC00088942	15.1761	23.26	10.9	3.84	NOAA	NA	cPCR Positive	qPCR Positive	P	P	P	P	P	P	P	P	CL (P/P), HT (P/P), IT IP/P), LU (P/P)	8
	180419-01	Positive	Florida Softshell	Softshell	2018-04-18	April	Euthanized	Dry	Yes	Low	Survey	No	Orange	Male	Adult	Yes	Yes	Yes	NA	29.1596	39.5	5443.1	Intact Carcass	Moderate	TFV1-confirmed	No	None	Male	No	12.79	USC00088942	15.5784	25.07	15.65	7.874	CoCoRaHS	3	cPCR Positive	qPCR Positive	x	x	P	P	x	x	P	P	x	2
	180419-02	Positive	Florida Softshell	Softshell	2018-04-18	April	Euthanized	Dry	Yes	Low	Survey	No	Brevard	Female	Subadult	No	Yes	Yes	NA	24.6638	NA	2721.55	Intact Carcass	Abundant	TFV1-confirmed	No	None	Undeveloped	No	12.79	USC00088942	15.5784	25.07	15.65	7.874	CoCoRaHS	3	cPCR Positive	qPCR Positive	P	P	P	P	P	P	P	P	HT (P/P), ST (P/P)	6
	180509-04	Positive	Florida Softshell	Softshell	2018-05-09	May	Euthanized	Dry	Yes	Low	Survey	No	Seminole	Male	Adult	Yes	Yes	Yes	NA	21.2034	NA	1632.93	Intact Carcass	Atrophy	TFV1-confirmed	No	None	Male	No	13.31	USC00088051	15.337	27.59	15.76	5.8674	CoCoRaHS	1	cPCR Positive	qPCR Positive	P	P	P	P	x	x	x	x	x	2
	180517-01	Positive	Florida Softshell	Softshell	2018-05-16	May	Euthanized	Wet	Yes	Low	FKH	No	Putnam	Female	Adult	Yes	NA	Yes	NA	47.0368	65.5	26580.5	Intact Carcass	Abundant	TFV1-confirmed	No	None	Shelled	No	13.51	USR0000FCEN	44.9489	29.13	14.3	9.00862	CoCoRaHS	3	cPCR Positive	qPCR Positive	P	P	P	P	P	P	P	P	x	4
	180529-01	Positive	Cooter, Peninsula	Hardshell	2018-05-29	May	Euthanized	Wet	Yes	Low	Outreach follow up	No	Putnam	Female	Adult	Yes	No	Yes	NA	NA	47	4535.92	Intact Carcass	None	TFV1-confirmed	No	None	Vitellogenic	No	13.73	USR0000FCEN	44.9489	30.07	17.46	15.4877	CoCoRaHS	4	cPCR Positive	qPCR Positive	x	x	x	x	P	P	P	P	x	2
	180529-02	Positive	Florida Softshell	Softshell	2018-05-29	May	Euthanized	Wet	Yes	Low	Outreach follow up	No	Putnam	Female	Adult	Yes	Yes	Yes	42.5	42.5	59	17871.5	Intact Carcass	Abundant	TFV1-confirmed	Yes	None	Vitellogenic	Yes	13.73	USR0000FCEN	44.9489	30.07	17.46	15.4877	CoCoRaHS	4	cPCR Positive	qPCR Positive	x	x	P	P	P	P	x	x	x	2
	180706-01	NA	Florida Softshell	Softshell	2018-07-05	July	Natural	Wet	No	Medium	FKH	No	Manatee	Female	Adult	NA	No	No	NA	29.5034	40	4354.48	Partial Carcass	NA	NA	No	Severe	Shelled	NA	13.69	USW00092806	30.3522	32	25.63	19.2	CoCoRaHS	5	NA	NA	x	x	x	x	x	x	x	x	x	NA
	180716-01	NA	Slider	Hardshell	2018-07-11	July	Natural	Wet	Yes	Medium	FKH	No	Walton	NA	NA	NA	NA	NA	NA	NA	12	157.5	Intact Carcass	NA	NA	Yes	Severe	NA	Yes	13.86	USW00013884	39.3645	33.46	21.76	26.95	CoCoRaHS	2	NA	NA	x	x	x	x	x	x	x	x	x	NA
	180716-02	NA	Cooter	Hardshell	2018-07-11	July	Natural	Wet	Yes	Medium	FKH	No	Walton	NA	NA	NA	NA	NA	NA	NA	25	810.5	Partial Carcass	NA	NA	Yes	Severe	NA	Yes	13.86	USW00013884	39.3645	33.46	21.76	26.95	CoCoRaHS	2	NA	NA	x	x	x	x	x	x	x	x	x	NA
	181001-01	NA	Florida Softshell	Softshell	2018-09-20	September	Natural	Wet	Yes	Medium	FKH	No	Collier	Female	Adult	NA	NA	NA	NA	32.9413	45	NA	Partial Carcass	NA	NA	Yes	Severe	NA	NA	12.07	USW00012897	12.1827	32.28	24.2	22.42	CoCoRaHS	3	NA	NA	x	x	x	x	x	x	x	x	x	NA
	181102-01	Positive	Florida Softshell	Softshell	2018-04-13	April	Euthanized	Dry	Yes	Medium	FKH	Yes	Collier	Female	Adult	Yes	Yes	Yes	32	32	43	7983.22	Intact Carcass	Moderate	TFV1-confirmed	Yes	Minor	Shelled	No	12.6	USW00012897	10.1227	28.15	17.24	1.0033	CoCoRaHS	8	cPCR Positive	qPCR Positive	x	x	x	x	P	P	x	x	CL (P/P), LU (P/P)	3
	181204-03	NA	Cooter, Peninsula	Hardshell	2018-12-03	December	Natural	Dry	Yes	High	FKH	No	Lake	Female	Adult	No	No	No	27.5	27.5	34	3538.02	Intact Carcass	Moderate	NA	No	Minor	Vitellogenic	No	10.27	USC00085076	16.9303	24.06	13.78	4.42	CoCoRaHS	15	NA	NA	x	x	x	x	x	x	x	x	x	NA
	190122-xx	NA	Slider, Hybrid	Hardshell	2019-01-20	January	Natural	Dry	Yes	Medium	FKH	No	Escambia	NA	NA	NA	NA	NA	NA	NA	NA	NA	Intact Carcass	NA	NA	Yes	Severe	NA	NA	10.34	USR0000FNAV	24.4459	18.19	9.46	11.3	CoCoRaHS	2	NA	NA	x	x	x	x	x	x	x	x	x	NA
	190129-01	Positive	Cooter, Peninsula	Hardshell	2019-01-28	January	Euthanized	Dry	Yes	Low	Survey	No	Brevard	Male	Adult	Yes	No	Yes	26	26	32	3538.02	Intact Carcass	Atrophy	TFV1-confirmed	No	None	Male	No	10.66	USW00012838	24.7356	23.39	11.7	11.3368	CoCoRaHS	3	cPCR Positive	qPCR Positive	P	P	x	x	x	x	P	P	CS (P/P), OS (P/P)	4
	190129-02	Positive	Florida Softshell	Softshell	2019-01-28	January	Euthanized	Dry	Yes	Low	Survey	No	Brevard	Male	Adult	Yes	Yes	Yes	NA	30.53	41.5	6350.29	Intact Carcass	Abundant	TFV1-confirmed	No	None	Male	No	10.66	USW00012838	24.1723	23.39	11.7	10.9918	CoCoRaHS	4	cPCR Positive	qPCR Positive	x	x	x	x	x	x	x	x	CS (P/P), OS (P/P), UR (P/P)	3
	190129-03	Positive	Florida Softshell	Softshell	2019-01-28	January	Natural	Dry	Yes	Low	Survey	No	Brevard	Male	Adult	Yes	Yes	Yes	NA	29.5097	NA	4989.51	Intact Carcass	Abundant	TFV1-confirmed	No	None	Male	No	10.65	USW00012838	18.6844	23.39	11.7	11.4935	CoCoRaHS	8	cPCR Positive	qPCR Positive	x	x	x	x	x	x	P	P	CS (P/P), OS (P/P), UR (P/P)	3
	190129-04	Positive	Florida Softshell	Softshell	2019-01-28	January	Natural	Dry	Yes	Low	Survey	No	Brevard	Female	Adult	Yes	NA	Yes	NA	42.0502	NA	16510.7	Intact Carcass	Abundant	TFV1-confirmed	No	None	Vitellogenic	No	10.66	USW00012838	23.9953	23.39	11.7	11.0947	CoCoRaHS	5	cPCR Positive	qPCR Positive	x	x	x	x	x	x	P	P	CS (P/P), OS (P/P), UR (P/P)	4
	190129-05	Positive	Florida Softshell	Softshell	2019-01-28	January	Euthanized	Dry	Yes	Low	Survey	No	Brevard	Female	Adult	Yes	Yes	Yes	41	41	59	16147.9	Intact Carcass	Abundant	TFV1-confirmed	No	None	Vitellogenic	No	10.66	USW00012838	24.0757	23.39	11.7	10.9918	CoCoRaHS	4	cPCR Positive	qPCR Positive	x	x	x	x	x	x	x	x	CS (P/P), OS (P/P), UR (P/P)	3
	190226-01	Positive	Cooter, Red-bellied	Hardshell	2019-02-25	February	Euthanized	Dry	Yes	Low	Survey	No	Brevard	Male	Adult	Yes	Yes	Yes	23	23	29	2177.24	Intact Carcass	None	TFV1-confirmed	No	None	Male	No	11.34	USC00085612	17.5418	24.35	13.74	18.4912	CoCoRaHS	5	cPCR Positive	qPCR Positive	P	P	x	x	P	P	P	P	x	3
	190226-02	Positive	Cooter, Red-bellied	Hardshell	2019-02-25	February	Euthanized	Dry	Yes	Low	Survey	No	Brevard	Female	Adult	No	No	No	27.8	27.8	33.6	3538.02	Intact Carcass	Slight	TFV1-confirmed	No	None	Vitellogenic	No	11.34	USC00085612	17.1234	24.35	13.74	19.5516	CoCoRaHS	4	cPCR Positive	qPCR Positive	x	x	x	x	P	P	P	P	UR (P/P)	3
	190226-03	Positive	Cooter, Red-bellied	Hardshell	2019-02-26	February	Euthanized	Dry	Yes	Low	Survey	No	Brevard	Male	Adult	No	No	No	25	25	31.5	2177.24	Intact Carcass	Slight	TFV1-confirmed	Yes	None	Male	No	11.37	USC00085612	16.1417	24.54	14	16.1227	CoCoRaHS	4	cPCR Positive	qPCR Positive	x	x	P	P	P	P	x	x	x	2
	190226-04	Positive	Cooter, Peninsula	Hardshell	2019-02-26	February	Euthanized	Dry	Yes	Low	Survey	No	Brevard	Male	Adult	No	No	No	27.5	27.5	35.5	3084.43	Intact Carcass	Slight	TFV1-confirmed	Yes	None	Male	No	11.37	USC00085612	14.2909	24.54	14	17.399	CoCoRaHS	6	cPCR Positive	qPCR Positive	x	x	P	P	P	P	x	x	x	2
	190312-02	Positive	Florida Softshell	Softshell	2019-03-12	March	Natural	Dry	No	Medium	Turtle hotline	No	Lake	Female	Adult	NA	NA	NA	43	43	63	17055.1	Partial Carcass	Moderate	TFV1-confirmed	No	Severe	Vitellogenic	No	11.75	USC00085076	10.171	25.13	13.47	2.67	NOAA	NA	cPCR Negative	qPCR Positive	N	P	N	P	x	x	x	x	HT (N/x)	3
	190408-02	NA	Cooter, Peninsula	Hardshell	2018-08-30	August	Natural	Wet	No	Medium	FKH	No	Hillsborough	Female	Adult	No	No	No	22.5	22.5	27	1639	Intact Carcass	NA	NA	Yes	Moderate	NA	No	12.65	USW00012842	18.7971	33.13	24.5	22.07	CoCoRaHS	10	NA	NA	x	x	x	x	x	x	x	x	x	NA
	190411-01	Negative	Cooter, Peninsula	Hardshell	2019-04-09	April	Natural	Dry	No	High	Rehab	Yes	Orange	Female	Adult	No	No	No	31.9	31.9	37.8	5100	Intact Carcass	Atrophy	Infection-fungal	No	Severe	Vitellogenic	No	12.54	USC00086634	3.6532	26.69	13.94	11.6027	CoCoRaHS	6	cPCR Negative	qPCR Negative	x	x	N	N	x	x	x	x	x	1
	190422-01	Positive	Florida Softshell	Softshell	2019-04-04	April	Euthanized	Dry	No	Medium	FKH	Yes	Brevard	Female	Adult	Yes	Yes	Yes	38	38	53	12972.7	Intact Carcass	Moderate	TFV1-confirmed	Yes	None	Shelled	NA	12.4	USC00085612	19.9236	24.8	13.85	8.97179	CoCoRaHS	9	cPCR Positive	qPCR Positive	x	x	x	x	P	P	P	P	CL (P/P)	3
	190502-02	Negative	Florida Softshell	Softshell	2019-05-01	May	Natural	Dry	Yes	Medium	App	No	Volusia	Female	Subadult	No	No	No	20	20	26.5	1632.93	Intact Carcass	Slight	NA	No	Severe	Undeveloped	No	13.14	USW00012834	28.775	27.43	16.41	8.001	CoCoRaHS	12	cPCR Negative	qPCR Negative	x	x	N	N	x	x	N	N	x	2
	190502-03	NA	Florida Softshell	Softshell	2019-05-01	May	Natural	Dry	Yes	Medium	App	No	Volusia	NA	Subadult	NA	NA	NA	21.5	21.5	29.7	1814.37	Intact Carcass	NA	NA	No	Severe	NA	NA	13.14	USW00012834	28.775	27.43	16.41	8.001	CoCoRaHS	12	NA	NA	x	x	x	x	x	x	x	x	x	NA
	190502-04	NA	Florida Softshell	Softshell	2019-05-01	May	Natural	Dry	Yes	Medium	App	No	Volusia	Male	NA	No	NA	No	23.2	23.2	31	2358.68	Intact Carcass	NA	NA	No	Severe	Male	NA	13.14	USW00012834	28.775	27.43	16.41	8.001	CoCoRaHS	12	NA	NA	x	x	x	x	x	x	x	x	x	NA
	190502-06	Negative	Cooter, Peninsula	Hardshell	2019-02-02	February	Natural	Dry	No	Low	Rehab	Yes	Polk	Female	Adult	No	Yes	Yes	25.5	25.5	30.5	2540.12	Intact Carcass	Atrophy	NA	Yes	Moderate	NA	No	10.76	USW00012876	7.09719	21.96	10.14	9.3218	CoCoRaHS	5	cPCR Negative	qPCR Negative	x	x	x	x	N	N	x	x	CL (N/N), IT (x/N)	3
	190506-01	Positive	Florida Softshell	Softshell	2019-05-03	May	Euthanized	Dry	Yes	Low	App	Yes	Brevard	Female	Adult	No	No	No	41	41	58	14696.4	Intact Carcass	Abundant	TFV1-confirmed	Yes	None	Shelled	No	13.13	USW00012838	22.1606	28.67	19	6.64388	CoCoRaHS	7	cPCR Positive	qPCR Positive	P	P	P	P	P	P	P	P	x	4
	190520-01	Negative	Florida Softshell	Softshell	2019-05-10	May	Natural	Dry	No	NA	Rehab	Yes	Brevard	Female	Adult	No	No	No	32	32	42.5	6803.88	Intact Carcass	Moderate	Trauma-vehicular	Yes	None, Minor	Shelled	Yes (bone)	NA	NA	NA	NA	NA	NA	NA	NA	cPCR Negative	qPCR Negative	x	x	N	N	N	N	x	x	x	2
	190805-01	NA	Cooter, Peninsula	Hardshell	2019-02-19	February	Natural	Dry	Yes	Medium	CWD hotline	No	Alachua	Female	Adult	No	NA	NA	27.5	27.5	32.5	2267.96	Partial Carcass	NA	NA	Yes	Severe	NA	NA	11.12	USW00012816	2.81635	22.67	9.85	10.31	CoCoRaHS	9	NA	NA	x	x	x	x	x	x	x	x	x	NA
	190920-06	Negative	Florida Softshell	Softshell	2019-08-29	August	Natural	Wet	No	High	Turtle hotline	No	Duval	Female	Adult	No	No	No	37	37	51.5	8346.09	Partial Carcass	Slight	NA	Yes	Severe	NA	NA	12.74	USW00093837	10.4446	33.39	25.37	15.5913	CoCoRaHS	6	cPCR Negative	qPCR Negative	N	N	x	x	x	x	x	x	x	1
	191003-02	Positive	Florida Softshell	Softshell	2019-10-02	October	Natural	Wet	NA	Low	App	No	Brevard	Female	Adult	No	NA	No	34.5	34.5	48	9434.71	Partial Carcass	Moderate	TFV1-confirmed	Yes	Severe	NA	NA	11.75	USW00012838	15.337	32.26	24.96	6.92861	CoCoRaHS	9	cPCR Negative	qPCR Positive	x	x	x	x	x	x	x	x	CS (N/N), UR (N/P)	2
	191018-01	NA	Florida Softshell	Softshell	2019-10-13	October	Natural	Wet	No	Medium	Turtle hotline	No	Orange	NA	NA	NA	NA	NA	29	29	NA	NA	Partial Carcass	NA	NA	Yes	Severe	NA	NA	11.44	USW00012841	11.0401	31.56	22.89	12.09	CoCoRaHS	3	NA	NA	x	x	x	x	x	x	x	x	x	NA
	191115-03	Negative	Florida Softshell	Softshell	2019-11-14	November	Natural	Dry	No	Medium	Turtle hotline	No	St. Johns	Female	Adult	NA	NA	NA	32	32	45	5896.7	Intact Carcass	Moderate	NA	No	Severe	NA	NA	10.54	USW00093837	15.2726	27.51	16.93	5.04012	CoCoRaHS	7	cPCR Negative	qPCR Negative	x	x	x	x	N	N	x	x	CL (N/N)	2
	191126-01	Negative	Florida Softshell	Softshell	2019-09-17	September	Natural	Wet	No	Medium	Turtle hotline	No	Polk	Female	Subadult	No	No	No	27.5	27.5	37	4717.36	Intact Carcass	Moderate	Trauma-fish hook	Yes	Minor	Undeveloped	Yes (bait)	12.17	USW00012876	3.04165	34.57	25.15	13.1445	CoCoRaHS	2	cPCR Negative	qPCR Negative	x	x	N	N	x	x	x	x	CS (N/N)	2
	191210-03	Negative	Cooter, Peninsula	Hardshell	2019-10-11	October	Natural	Wet	No	Low	Turtle hotline	No	Nassau	Female	Adult	No	NA	NA	30	30	33.5	2840.39	Intact Carcass	None	Trauma-torsion	Yes	Severe	NA	No	11.45	USW00013889	17.1556	31.28	20.87	8.1788	CoCoRaHS	2	cPCR Negative	qPCR Negative	x	x	N	N	x	x	x	x	x	1
	191218-01	Negative	Cooter, Peninsula	Hardshell	2019-12-09	December	Natural	Dry	Yes	High	FKH	No	Pinellas	Male	Adult	No	No	No	23.5	23.5	30	2086.52	Intact Carcass	Slight	Trauma-cardiac rupture	Yes	Minor	Male	No	10.29	USW00092806	18.5074	23.24	15.98	2.05054	CoCoRaHS	11	cPCR Negative	qPCR Negative	x	x	N	x	x	x	x	x	CS (x/N)	2
	200113-02	Positive	Florida Softshell	Softshell	2020-01-02	January	Natural	Dry	Yes	Medium	FKH	No	Orange	Female	Adult	Yes	No	Yes	36	36	50	10341.9	Intact Carcass	Abundant	TFV1-confirmed	Yes	Minor	Vitellogenic	No	10.22	USW00012841	19.7788	24.76	15.2	13.1742	CoCoRaHS	3	cPCR Positive	qPCR Positive	x	x	P	x	x	x	x	x	CS (x/P)	2
	200131-01	Positive	Cooter, Peninsula	Hardshell	2020-01-31	January	Euthanized	Dry	Yes	High	Rehab	Yes	Brevard	Female	Adult	No	No	No	32.5	32.5	39	6168.85	Intact Carcass	Slight	TFV1-confirmed	Yes	None	Vitellogenic	No	10.7	USC00085612	4.28084	23.39	12.44	2.99415	CoCoRaHS	16	cPCR Positive	qPCR Positive	x	x	P	x	x	x	x	x	CS (x/P)	2
	200206-06	Positive	Florida Softshell	Softshell	2020-02-05	February	Natural	Dry	Yes	High	CWD hotline	No	Brevard	Female	Adult	Yes	Yes	Yes	31.5	31.5	43	6713.16	Intact Carcass	Moderate	TFV1-confirmed, intestinal rupture	Yes	Severe	Vitellogenic	No	10.82	USW00012838	4.42568	22.98	13.26	3.07188	CoCoRaHS	16	cPCR Positive	qPCR Positive	x	x	P	P	x	x	x	x	CS (x/P)	2
	200206-07	NA	Florida Softshell	Softshell	2020-02-05	February	Natural	Dry	Yes	High	CWD hotline	No	Brevard	Female	Adult	NA	NA	NA	33.5	33.5	42	2812.27	Partial Carcass	NA	NA	No	Severe	NA	NA	10.82	USW00012838	4.3774	22.98	13.26	3.07188	CoCoRaHS	16	NA	NA	x	x	x	x	x	x	x	x	x	NA
	200206-08	NA	Florida Softshell	Softshell	2020-02-05	February	Natural	Dry	Yes	High	CWD hotline	No	Brevard	NA	NA	NA	NA	NA	10	10	20	134.5	Partial Carcass	NA	NA	No	Severe	NA	NA	10.82	USW00012838	4.3774	22.98	13.26	3.07188	CoCoRaHS	16	NA	NA	x	x	x	x	x	x	x	x	x	NA
	200207-01	Positive	Florida Softshell	Softshell	2020-01-30	January	Natural	Dry	No	Medium	Turtle hotline	Yes	Polk	Female	Adult	Yes	Yes	Yes	34	34	47.5	10704.8	Intact Carcass	Moderate	TFV1-confirmed	Yes	None	Vitellogenic	No	10.68	USC00084802	16.882	24.28	12.5	3.2131	CoCoRaHS	2	cPCR Positive	qPCR Positive	x	x	P	x	x	x	x	x	CS (x/P)	2
	200213-01	Negative	Cooter, Red-bellied	Hardshell	2020-02-11	February	Euthanized	Dry	No	Medium	Rehab	Yes	Brevard	Male	Adult	No	No	No	28	28	32.5	3265.86	Intact Carcass	Slight	Trauma-conspecific tracheal tear	No	None	Male	No	10.95	USC00088942	25.4115	21.88	12.19	4.43763	CoCoRaHS	7	cPCR Negative	qPCR Negative	x	x	N	x	x	x	x	x	CS (x/N)	2
	200220-01	Positive	Cooter, Peninsula	Hardshell	2020-02-20	February	Euthanized	Dry	Yes	Low	Turtle hotline	No	Osceola	Female	Adult	No	No	No	33	33	39	5533.82	Intact Carcass	Slight	TFV1-confirmed	No	None	Vitellogenic	Yes (veg balls)	11.21	USC00085973	33.1363	25.43	12.26	2.95	NOAA	NA	cPCR Positive	qPCR Not tested	P	x	x	x	P	x	P	x	x	3
	200220-02	NA	Florida Softshell	Softshell	2020-02-20	February	Euthanized	Dry	Yes	Low	Turtle hotline	No	Polk	Female	Adult	NA	NA	NA	NA	39.5539	NA	13426.3	Intact Carcass	NA	NA	No	None	NA	NA	11.21	USC00085973	33.1363	25.43	12.26	2.95	NOAA	NA	NA	NA	x	x	x	x	x	x	x	x	x	NA
	200220-03	Positive	Florida Softshell	Softshell	2020-02-20	February	Natural	Dry	Yes	Low	Turtle hotline	No	Osceola	Female	Adult	NA	NA	NA	40	40	55	11067.6	Partial Carcass	Abundant	TFV1-confirmed	No	Severe	NA	NA	11.21	USC00085973	35.7756	25.43	12.26	2.95	NOAA	NA	cPCR Not tested	qPCR Positive	x	P	x	x	x	x	x	x	x	1
	200220-04	Negative	Florida Softshell	Softshell	2020-02-20	February	Natural	Dry	Yes	Low	Turtle hotline	No	Osceola	Female	Adult	No	No	No	41	41	58.5	14968.5	Intact Carcass	Abundant	Trauma-boat strike	Yes	Severe	Vitellogenic	No	11.21	USC00080369	40.2979	24.85	11.78	2.24	NOAA	NA	cPCR Negative	qPCR Negative	x	x	x	x	x	x	x	x	CS (N/N)	1
	200220-05	Positive	Florida Softshell	Softshell	2020-02-20	February	Natural	Dry	Yes	Low	Turtle hotline	No	Osceola	Female	Adult	NA	Yes	Yes	41	41	56	14061.4	Partial Carcass	Abundant	TFV1-confirmed	Yes	Severe	Vitellogenic	No	11.21	USC00085973	36.709	25.43	12.26	2.95	NOAA	NA	cPCR Positive	qPCR Not tested	x	x	x	x	x	x	x	x	CS (P/x)	1
	200220-06	Positive	Florida Softshell	Softshell	2020-02-20	February	Natural	Dry	Yes	Low	Turtle hotline	No	Osceola	Female	Adult	Yes	NA	Yes	37	37	52.5	12065.5	Intact Carcass	NA	TFV1-confirmed	No	Severe	NA	NA	11.2	USC00085973	36.2101	25.43	12.26	2.95	NOAA	NA	cPCR Positive	qPCR Not tested	x	x	x	x	x	x	x	x	CS (P/x)	1
	200225-01	Positive	Cooter, Peninsula	Hardshell	2020-02-12	February	Euthanized	Dry	Yes	High	Rehab	Yes	Brevard	Female	Adult	No	No	No	33.5	33.5	40.5	5080.23	Intact Carcass	Slight	TFV1-confirmed	Yes	None	Vitellogenic	No	10.99	USC00085612	4.11991	23.2	11.94	5.64219	CoCoRaHS	15	cPCR Positive	qPCR Positive	x	x	P	x	P	x	x	x	CS (x/P)	3
	200305-02	Negative	Cooter, Peninsula	Hardshell	2020-03-03	March	Euthanized	Dry	No	High	Turtle hotline	Yes	Lee	Female	Adult	No	No	No	NA	NA	40.5	6985.32	Intact Carcass	Atrophy	Cancer	No	None	Vitellogenic	No	11.55	USW00012835	17.5418	27.24	15.3	4.3053	CoCoRaHS	4	cPCR Negative	qPCR Not tested	x	x	N	x	N	x	x	x	x	2
	200305-03	Negative	Cooter, Peninsula	Hardshell	2020-03-04	March	Euthanized	Dry	No	Medium	Rehab	Yes	Brevard	Female	Adult	No	No	No	28	28	34	4354.48	Intact Carcass	Atrophy	Infection-pneumonia	No	None	Vitellogenic	Yes (veg clot sphincter)	11.55	USW00012838	6.53392	24.74	13.94	4.6228	CoCoRaHS	11	cPCR Negative	qPCR Not tested	x	x	N	x	N	x	x	x	x	2
	200310-01	Positive	Slider, Red-eared	Hardshell	2020-02-18	February	Euthanized	Dry	Yes	High	Rehab	Yes	Brevard	Female	Adult	No	No	No	24.5	24.5	28.5	2540.12	Intact Carcass	Slight	TFV1-confirmed	Yes	None	Vitellogenic	No	11.14	USC00085612	3.86242	23.28	12.17	6.21665	CoCoRaHS	12	cPCR Positive	qPCR Not tested	P	x	P	x	P	x	P	x	x	4
	200312-01	Negative	Florida Softshell	Softshell	2020-03-11	March	Natural	Dry	No	High	App	No	Duval	Male	Adult	Yes	No	Yes	25.5	25.5	34	3175.14	Intact Carcass	Abundant	NA	No	Minor	Male	No	11.72	USW00093837	7.27422	23.3	13	8.39355	CoCoRaHS	11	cPCR Negative	qPCR Not tested	x	x	N	x	N	x	N	x	x	3
	200324-01	Positive	Florida Softshell	Softshell	2020-03-24	March	Euthanized	Dry	No	Medium	Turtle hotline	No	Brevard	Female	Adult	Yes	Yes	Yes	31	31	41.5	6803.88	Intact Carcass	Abundant	TFV1-confirmed	No	None	Vitellogenic	No	12.11	USC00085612	18.3143	26.85	15.39	1.36144	CoCoRaHS	10	cPCR Positive	qPCR Positive	P	P	P	P	P	P	P	P	CS (x/P), UR (x/P)	6
	200424-05	Negative	Florida Softshell	Softshell	2020-04-24	April	Natural	Dry	No	High	Turtle hotline	No	Seminole	Female	Adult	No	No	No	29	29	39.5	3175.14	Intact Carcass	NA	NA	Yes	Severe	Shelled	NA	12.97	USW00012841	14.7416	30.57	19.7	5.75491	CoCoRaHS	7	cPCR Negative	qPCR Negative	x	x	x	x	N	N	x	x	CS (x/N)	2
	200513-03	Negative	Florida Softshell	Softshell	2020-05-08	May	Natural	Dry	No	Medium	FKH	No	Hillsborough	Female	Adult	Yes	No	Yes	38	38	50	9888.31	Partial Carcass	Moderate	Unknown-perforated small intestine	Yes	Severe	Shelled	No	13.26	USC00084802	25.4437	31.26	18.59	10.3429	CoCoRaHS	5	cPCR Not tested	qPCR Negative	x	x	x	x	x	x	x	x	UR (x/N)	1
	200522-01	Negative	Slider, Hybrid	Hardshell	2020-03-29	March	Natural	Dry	No	Medium	Turtle hotline	No	Leon	Female	Adult	No	No	No	19	19	23.5	1088.62	Intact Carcass	Atrophy	NA	Yes	Severe	NA	No	12.28	USC00088756	1.81855	27.02	12.17	4.92125	CoCoRaHS	8	cPCR Negative	qPCR Not tested	x	x	x	x	N	x	x	x	x	1
	200610-01	Negative	Cooter, Peninsula	Hardshell	2020-05-12	May	Natural	Dry	No	High	App	No	Palm Beach	Female	Adult	No	NA	NA	29.5	29.5	34.5	3447.3	Intact Carcass	Slight	Trauma-GI content and follicle within pericardial sac	Yes	Severe	Vitellogenic	NA	13.26	USC00085184	11.1849	30.46	19.65	8.06238	CoCoRaHS	12	cPCR Negative	qPCR Negative	x	x	x	x	N	N	x	x	x	1
	200610-02	Negative	Florida Softshell	Softshell	2020-04-30	April	Natural	Dry	No	High	FKH	No	Duval	Female	Adult	No	No	No	24.5	24.5	32	2721.55	Intact Carcass	Slight	Trauma-cracked eggs; hemorrhage	Yes	Severe	Shelled	No	13.2	USW00013889	8.91574	27.65	14.89	17.0688	CoCoRaHS	3	cPCR Not tested	qPCR Negative	x	x	x	x	x	x	x	x	CS (x/N)	1
	200610-03	NA	Florida Softshell	Softshell	2020-05-20	May	Natural	Wet	No	High	Turtle hotline	No	Hillsborough	Male	NA	No	NA	No	24.5	24.5	31	2267.96	Intact Carcass	Moderate	NA	Yes	Severe	Male	Yes (shells, snails, fish bones)	13.49	USW00012842	9.5112	29.52	19.8	11.91	CoCoRaHS	8	NA	NA	x	x	x	x	x	x	x	x	x	NA
	200624-01	Negative	Slider, Red-eared	Hardshell	2020-04-03	April	Euthanized	Dry	No	High	Rehab	Yes	Brevard	Female	Adult	No	No	No	20	20	24	1632.93	Intact Carcass	Slight	NA	Yes	Minor	Shelled	No	12.39	USC00085612	7.43515	28.14	16.86	0.550985	CoCoRaHS	13	cPCR Negative	qPCR Negative	N	x	N	x	x	x	x	x	CS (x/N)	3
	200624-03	Negative	Florida Softshell	Softshell	2020-05-12	May	Natural	Dry	No	Medium	Rehab	Yes	Osceola	Female	Adult	NA	No	No	37.5	37.5	49.5	8981.12	Partial Carcass	Moderate	NA	Yes	Minor	Shelled	Yes (fish bones, seeds)	13.36	USC00084625	3.86242	30.82	16.4	7.5438	CoCoRaHS	2	cPCR Negative	qPCR Negative	x	x	N	x	x	x	x	x	CS (x/N)	2
	200626-01	Negative	Cooter, Red-bellied	Hardshell	2020-04-27	April	Natural	Dry	No	Medium	Rehab	Yes	Collier	Male	Adult	No	No	No	22	22	26	997.902	Intact Carcass	Slight	NA	Yes	None	Male	No	12.94	USW00012897	7.00063	30.65	21.5	7.0866	CoCoRaHS	3	cPCR Negative	qPCR Not tested	x	x	N	x	N	x	x	x	x	2
	200703-03	Negative	Florida Softshell	Softshell	2020-05-19	May	Natural	Wet	No	Medium	Turtle hotline	No	Duval	Male	NA	NA	No	No	16.5	16.5	21.5	479.5	Partial Carcass	NA	NA	Yes	Severe	Male	NA	13.61	USW00093837	10.0101	29.43	19.02	2.72869	CoCoRaHS	7	cPCR Negative	qPCR Negative	x	x	N	N	x	x	x	x	x	1
	200706-01	Negative	Florida Softshell	Softshell	2020-02-14	February	Natural	Dry	Yes	Medium	Turtle hotline	No	Polk	Female	Adult	NA	Yes	Yes	39	39	55	11339.8	Intact Carcass	Abundant	TFV1-SuspectFalseNeg	Yes	Severe	NA	No	11.04	USW00012876	16.1256	23.91	12.5	2.91253	CoCoRaHS	3	cPCR Negative	qPCR Negative	x	x	N	N	x	x	x	x	x	1
	200706-02	NA	Florida Softshell	Softshell	2020-02-14	February	Natural	Dry	Yes	Medium	Turtle hotline	No	Polk	Female	Adult	Yes	Yes	Yes	38.5	38.5	53	9344	Partial Carcass	Moderate	NA	Yes	Severe	NA	NA	11.04	USC00084802	16.2865	24.35	12.43	3.73	CoCoRaHS	3	NA	NA	x	x	x	x	x	x	x	x	x	NA
	200706-03	NA	Florida Softshell	Softshell	2020-02-14	February	Natural	Dry	Yes	Medium	Turtle hotline	No	Polk	Female	Adult	NA	NA	NA	36	36	48.5	3538.02	Partial Carcass	Moderate	NA	Yes	Severe	NA	NA	11.04	USW00012876	16.2543	23.91	12.5	3.73	CoCoRaHS	3	NA	NA	x	x	x	x	x	x	x	x	x	NA
	200706-04	NA	Florida Softshell	Softshell	2020-02-14	February	Natural	Dry	Yes	Medium	Turtle hotline	No	Polk	NA	NA	NA	NA	NA	NA	NA	NA	NA	Partial Carcass	NA	NA	Yes	Severe	NA	NA	11.04	USW00012876	16.1256	23.91	12.5	3.73	CoCoRaHS	3	NA	NA	x	x	x	x	x	x	x	x	x	NA
	200729-01	Negative	Florida Softshell	Softshell	2020-06-09	June	Natural	Wet	Yes	Low	Turtle hotline	No	Lake	Male	Adult	No	No	No	23	23	31	2267.96	Intact Carcass	Abundant	TFV1-SuspectFalseNeg	Yes	Severe	Male	Yes (small bones and meat)	13.79	USW00012819	8.22373	32.19	21.98	21.6662	CoCoRaHS	2	cPCR Negative	qPCR Negative	x	x	N	N	x	x	x	x	x	1
	200729-02	Negative	Florida Softshell	Softshell	2020-06-09	June	Natural	Wet	Yes	Low	Turtle hotline	No	Lake	Female	Adult	No	No	No	28	28	38	3900.89	Intact Carcass	Abundant	TFV1-SuspectFalseNeg	Yes	Severe	NA	Yes (fish bones, snail opercula)	13.79	USW00012819	8.22373	32.19	21.98	21.6662	CoCoRaHS	2	cPCR Negative	qPCR Negative	x	x	N	N	x	x	x	x	x	1
	200729-03	Positive	Florida Softshell	Softshell	2020-06-09	June	Natural	Wet	Yes	Low	Turtle hotline	No	Lake	Male	Adult	Yes	No	Yes	37	37	51	8799.68	Intact Carcass	Abundant	TFV1-confirmed	Yes	Severe	Male	Yes (small fish bones)	13.79	USW00012819	8.22373	32.19	21.98	21.6662	CoCoRaHS	2	cPCR Negative	qPCR Positive	x	x	N	P	x	x	x	x	PH (N/P)	2
	200731-01	Positive	Florida Softshell	Softshell	2020-06-03	June	Euthanized	Wet	Yes	Medium	Rehab	Yes	Brevard	Female	Adult	Yes	Yes	Yes	30.5	30.5	43	6713.16	Intact Carcass	Slight	TFV1-confirmed	Yes	None	Shelled	No	13.71	USC00085612	20.2777	29.57	20.86	18.1462	CoCoRaHS	12	cPCR Positive	qPCR Positive	P	P	P	P	x	x	x	x	x	2
	200731-02	Negative	Florida Softshell	Softshell	2020-05-10	May	Euthanized	Dry	No	High	Rehab	Yes	Indian River	Female	Subadult	No	No	No	17	17	21	794.5	Intact Carcass	None	Unknown-Parasites	Yes	None	Undeveloped	No	13.29	USC00089219	1.7059	28.31	19.28	5.98488	CoCoRaHS	8	cPCR Negative	qPCR Negative	N	N	N	N	x	x	x	x	x	2
	200807-01	Positive	Florida Softshell	Softshell	2020-03-23	March	Natural	Dry	Yes	Medium	Turtle hotline	No	Polk	Female	Adult	Yes	NA	Yes	35	35	49	6078.13	Partial Carcass	Abundant	TFV1-confirmed	Yes	Severe	NA	NA	12.09	USC00084802	16.367	27.65	14.22	0.855133	CoCoRaHS	3	cPCR Negative	qPCR Positive	x	x	N	P	x	x	x	x	x	1
	200807-02	NA	Florida Softshell	Softshell	2020-03-12	March	Natural	Dry	No	Medium	Turtle hotline	No	Hillsborough	Female	Adult	NA	NA	NA	33	33	45.5	5805.98	Intact Carcass	Abundant	NA	Yes	Severe	NA	NA	11.78	USW00012842	22.9653	25.09	15.09	1.55	CoCoRaHS	11	NA	NA	x	x	x	x	x	x	x	x	x	NA
	200807-03	NA	Florida Softshell	Softshell	2020-07-03	July	Natural	Wet	No	High	Turtle hotline	No	Pinellas	Female	Adult	No	NA	No	33	33	45	3447.3	Partial Carcass	NA	NA	Yes	Severe	Shelled	NA	13.73	USW00092806	19.9558	32.04	25.96	18.42	CoCoRaHS	9	NA	NA	x	x	x	x	x	x	x	x	x	NA
	200807-04	Negative	Florida Softshell	Softshell	2020-01-06	January	Natural	Dry	No	Medium	Rehab	No	Brevard	Female	Adult	No	No	No	36	36	50	10160.5	Intact Carcass	Abundant	Trauma-Edema,Hemorrhage	Yes	Moderate	Vitellogenic	No	10.28	USC00085612	27.922	24.61	15.17	17.018	CoCoRaHS	11	cPCR Negative	qPCR Negative	x	x	N	N	x	x	x	x	OV (N/N)	2
	200814-01	Positive	Florida Softshell	Softshell	2020-02-15	February	Natural	Dry	Yes	High	Turtle hotline	No	Brevard	Female	Adult	Yes	NA	Yes	29.5	29.5	39.5	5080.23	Intact Carcass	Moderate	TFV1-confirmed	Yes	Moderate	NA	No	11.07	USW00012838	4.3774	22.93	12.65	5.588	CoCoRaHS	14	cPCR Positive	qPCR Not tested	x	x	P	x	x	x	x	x	x	1
	200814-02	Negative	Cooter, Peninsula	Hardshell	2020-03-02	March	Natural	Dry	No	Medium	App	Yes	Polk	Female	Adult	No	NA	NA	30	30	37	5533.82	Intact Carcass	Slight	Infection-KidneysEffacedOviduct	Yes	Minor	NA	No	11.5	USW00012876	12.4402	25.85	13.43	3.9878	CoCoRaHS	2	cPCR Negative	qPCR Negative	N	N	x	x	N	x	x	x	x	2
	200814-03	Positive	Florida Softshell	Softshell	2020-02-21	February	Natural	Dry	Yes	High	Turtle hotline	No	Brevard	Female	Adult	Yes	No	Yes	33	33	46	5080.23	Partial Carcass	Abundant	TFV1-confirmed	Yes	Severe	Vitellogenic	NA	11.23	USW00012838	4.36131	23.74	13.83	6.7564	CoCoRaHS	16	cPCR Negative	qPCR Positive	x	x	x	x	N	P	x	x	x	1
	200814-04	Positive	Florida Softshell	Softshell	2020-03-13	March	Natural	Dry	Yes	Medium	Turtle hotline	No	Indian River	Male	Adult	Yes	Yes	Yes	23	23	31.5	1542.21	Intact Carcass	NA	TFV1-confirmed	Yes	Severe	Male	NA	11.81	USC00085603	19.1672	23.96	16.09	2.8067	CoCoRaHS	5	cPCR Positive	qPCR Not tested	x	x	x	x	x	x	x	x	CS (P/x), PH (P/x)	2
	200824-01	Negative	Cooter, Peninsula	Hardshell	2019-12-12	December	Euthanized	Dry	No	Medium	Turtle hotline	No	Orange	Female	Adult	No	No	No	33	33	37	4082.33	Intact Carcass	Moderate	Trauma-predation	Yes	None	Shelled	No	10.22	USW00012841	7.01672	24.09	12.94	1.8542	CoCoRaHS	4	cPCR Negative	qPCR Negative	N	N	N	x	x	x	x	x	x	2
	200824-02	Positive	Cooter, Peninsula	Hardshell	2019-10-09	October	Euthanized	Wet	No	Medium	Rehab	Yes	Brevard	Female	Adult	No	No	No	33	33	38	5443.1	Intact Carcass	Slight	TFV1-confirmed, Trauma-vehicular	Yes	None	Vitellogenic	Yes (possible duckweed)	11.56	USC00085612	28.8716	31.28	23.74	10.2435	CoCoRaHS	7	cPCR Negative	qPCR Positive	x	x	N	P	N	P	x	x	x	2
	200824-03	NA	Florida Softshell	Softshell	2020-03-23	March	Natural	Dry	Yes	Medium	Turtle hotline	No	Polk	Female	Adult	NA	NA	NA	NA	33.2851	45.5	6078.13	Partial Carcass	Abundant	NA	Yes	Severe	NA	NA	12.09	USC00084802	16.367	27.65	14.22	0.86	CoCoRaHS	3	NA	NA	x	x	x	x	x	x	x	x	x	NA
	200826-01	Negative	Florida Softshell	Softshell	2020-03-26	March	Natural	Dry	No	Medium	Turtle hotline	No	Alachua	Female	Subadult	No	No	No	10.5	10.5	13.5	224.5	Intact Carcass	Slight	Trauma-vehicular	Yes	None	Undeveloped	No	12.18	USW00012816	21.6134	26.17	11.3	4.05892	CoCoRaHS	5	cPCR Negative	qPCR Negative	N	N	x	x	x	x	x	x	x	1
	200826-02	Negative	Florida Softshell	Softshell	2020-03-16	March	Natural	Dry	No	Low	Turtle hotline	No	Brevard	Male	Subadult	No	No	No	16	16	20	501.5	Intact Carcass	Abundant	NA	Yes	Moderate	Male	No	11.89	USC00085612	27.922	25.49	14.7	3.10197	CoCoRaHS	8	cPCR Negative	qPCR Negative	N	N	N	N	x	x	x	x	x	2
	200826-03	Positive	Florida Softshell	Softshell	2020-03-24	March	Natural	Dry	No	Medium	Turtle hotline	No	Brevard	Male	Adult	Yes	Yes	Yes	22	22	30	2449.4	Intact Carcass	Moderate	TFV1-confirmed	Yes	Minor	Male	No	12.11	USC00085612	18.6201	26.85	15.39	1.33235	CoCoRaHS	11	cPCR Positive	qPCR Not tested	P	x	P	x	x	x	x	x	x	2
	200826-04	Negative	Cooter, Peninsula	Hardshell	2020-04-28	April	Natural	Dry	No	Medium	Rehab	Yes	Hillsborough	Male	Adult	No	Yes	Yes	21.5	21.5	29.5	1905.09	Intact Carcass	None	NA	Yes	Minor	Male	No	13.04	USW00012842	22.1767	28.83	19.72	10.3632	CoCoRaHS	11	cPCR Negative	qPCR Negative	N	N	N	N	x	x	x	x	CS (x/N)	3
	200904-01	Negative	Florida Softshell	Softshell	2020-03-12	March	Natural	Dry	No	Low	Opportunistic find by FWC	No	Marion	Female	Adult	No	No	No	37	37	47	9071.84	Intact Carcass	Abundant	Trauma-vehicular	Yes	None	Vitellogenic	Yes (red damsel fly, small cooter)	11.77	USR0000FCEN	37.5137	25.24	11.3	3.62373	CoCoRaHS	3	cPCR Negative	qPCR Negative	N	x	N	N	x	x	x	x	x	2
	200910-01	Positive	Florida Softshell	Softshell	2020-03-22	March	Natural	Dry	Yes	Medium	FKH	No	Brevard	Female	Subadult	Yes	No	Yes	24	24	30.5	2540.12	Intact Carcass	Moderate	TFV1-confirmed	Yes	None	Undeveloped	No	12.06	USC00085612	20.3421	26	14.86	1.3462	CoCoRaHS	11	cPCR Positive	qPCR Not tested	P	x	P	x	x	x	x	x	x	2
	200917-01	NA	Florida Softshell	Softshell	2020-08-24	August	Natural	Wet	No	Medium	Turtle hotline	No	Lake	Female	Adult	NA	NA	NA	29	29	38	2449.4	Partial Carcass	Abundant	NA	Yes	Severe	NA	NA	12.81	USW00012819	7.69265	33.48	23.96	21.18	CoCoRaHS	1	NA	NA	x	x	x	x	x	x	x	x	x	NA
	200918-03	Negative	Cooter, Peninsula	Hardshell	2018-06-19	June	Natural	Wet	No	Low	FKH	No	Marion	Female	Adult	No	No	No	30	30	36.5	3356.58	Partial Carcass	Slight	Trauma-predation	Yes	Minor	Vitellogenic	NA	13.88	USR0000FCEN	31.2051	31.94	20.61	30.8356	CoCoRaHS	1	cPCR Negative	qPCR Negative	N	N	x	x	x	x	x	x	HT (N/x)	2
	210105-01	Negative	Florida Softshell	Softshell	2020-10-27	October	Natural	Dry	No	Medium	Rehab	Yes	Orange	Male	Adult	Yes	No	Yes	23	23	29.5	2086.52	Intact Carcass	Moderate	Trauma-vehicular	Yes	Minor	Male	Yes (sticks; holding a rat pup in mouth)	11.04	USC00087228	15.0795	29.83	20.26	21.5265	CoCoRaHS	4	cPCR Not tested	qPCR Negative	x	N	x	N	x	x	x	x	x	2
	210113-03	Negative	Slider, Red-eared	Hardshell	2021-01-08	January	Natural	Dry	Yes	High	App	Yes	Leon	Male	Adult	No	NA	NA	16.5	16.5	20	712.5	Intact Carcass	Abundant	NA	Yes	Severe	Male	No	10.15	USW00093805	9.41464	18.17	11	20.6184	CoCoRaHS	12	cPCR Not tested	qPCR Negative	x	N	x	N	x	x	x	x	x	2
	210129-01	Positive	Florida Softshell	Softshell	2021-01-13	January	Euthanized	Dry	Yes	Low	Turtle hotline	Yes	Indian River	Male	Adult	Yes	Yes	Yes	28	28	37.5	4535.92	Intact Carcass	Abundant	TFV1-confirmed	Yes	None	Male	Yes (snail shells)	10.41	USW00012843	19.6661	22.83	11.48	1.02447	CoCoRaHS	3	cPCR Not tested	qPCR Positive	x	P	x	P	x	x	x	x	x	2
	210129-02	Positive	Florida Softshell	Softshell	2021-01-13	January	Euthanized	Dry	Yes	Low	Turtle hotline	Yes	Indian River	Male	Adult	Yes	Yes	Yes	32.5	32.5	36.5	7983.22	Intact Carcass	Abundant	TFV1-confirmed	Yes	None	Male	No	10.41	USW00012843	19.6661	22.83	11.48	1.02447	CoCoRaHS	3	cPCR Not tested	qPCR Positive	x	P	x	P	x	x	x	x	x	2
	210607-01	Negative	Florida Softshell	Softshell	2021-06-04	June	Euthanized	Wet	Yes	High	Turtle hotline	No	Alachua	Male	Adult	No	No	No	28	28	37.5	1270.06	Intact Carcass	Abundant	Toxin-Harmful Algal Bloom	Yes	None	Male	No	13.81	USW00012816	7.0811	30.26	15.8	4.88657	CoCoRaHS	13	cPCR Not tested	qPCR Negative	x	N	x	N	x	x	x	x	CS (x/N)	3
	210708-04	Negative	Florida Softshell	Softshell	2021-06-18	June	Euthanized	Wet	NA	NA	Rehab	Yes	NA	Male	Subadult	No	No	No	13.5	13.5	18.5	635.029	Intact Carcass	Abundant	NA	Yes	Minor	Male	No	NA	NA	NA	NA	NA	NA	NA	NA	cPCR Not tested	qPCR Negative	x	N	x	N	x	x	x	x	x	2
	210730-01	Negative	Cooter, Peninsula	Hardshell	2021-07-09	July	Natural	Wet	No	Medium	Rehab	Yes	Hillsborough	Female	Adult	No	NA	NA	31	31	36	3810.17	Intact Carcass	Atrophy	NA	Yes	None	NA	Yes (vegetation in photo)	13.69	USW00012842	14.3714	32.26	24.96	44.4532	CoCoRaHS	8	cPCR Not tested	qPCR Negative	x	N	x	N	x	x	x	x	x	2
	210730-02	Negative	Florida Softshell	Softshell	2021-07-12	July	Euthanized	Wet	No	NA	Rehab	Yes	Collier	Female	Adult	No	No	No	35.5	35.5	48.5	9434.71	Intact Carcass	Abundant	Trauma-fish hook	Yes	Minor	Shelled	No	NA	NA	NA	NA	NA	NA	NA	NA	cPCR Not tested	qPCR Negative	x	N	x	x	x	x	x	x	x	1
	210819-01	Negative	Florida Softshell	Softshell	2021-08-10	August	Natural	Wet	No	Medium	Rehab	Yes	Hernando	Female	Subadult	No	No	No	20	20	25.5	1520.5	Intact Carcass	Abundant	Trauma	Yes	None	Undeveloped	No	13.16	USC00088824	59.5134	32.94	24.04	31.2081	CoCoRaHS	3	cPCR Not tested	qPCR Negative	x	N	x	N	x	x	x	x	x	2
	210819-02	Positive	Florida Softshell	Softshell	2021-07-10	July	Natural	Wet	No	Medium	Rehab	Yes	Osceola	Female	Adult	No	No	No	36.5	36.5	48	8346.09	Intact Carcass	Abundant	TFV1-confirmed, Trauma-vehicular	Yes	Minor	Shelled	No	13.69	USC00084625	1.30357	32.32	23.04	31.0896	CoCoRaHS	6	cPCR Not tested	qPCR Positive	x	P	x	P	x	x	x	x	x	2
	210819-03	Negative	Florida Softshell	Softshell	2021-08-02	August	Natural	Wet	No	Medium	Rehab	Yes	Hillsborough	Female	Adult	No	No	No	34	34	44	6713.16	Intact Carcass	Moderate	Trauma-vehicular	Yes	Minor	NA	NA	13.31	USW00012842	10.0745	33.57	25.83	23.6252	CoCoRaHS	8	cPCR Not tested	qPCR Negative	x	x	x	x	x	x	x	x	CS (x/N)	1
	210916-03	Negative	Cooter, Peninsula	Hardshell	2021-09-05	September	Natural	Wet	No	Medium	Rehab	Yes	Orange	Male	Adult	No	No	No	19.6	19.6	24.5	1163.5	Intact Carcass	Moderate	Trauma-vehicular	Yes	Minor	Male	Yes (vegetation)	12.49	USC00086634	14.4841	34.35	23.44	14.8336	CoCoRaHS	4	cPCR Not tested	qPCR Negative	x	N	x	N	x	x	x	x	x	2
[truncated: 12 more columns]

## Sheet: VariableKey
Variable Names and Codes	Description
Data Use	Indicates if variable was used directly in model analyses (e.g., Field, Necropsy, Weather, Spatial models), was used to derive a data variable used in models (Primary), or used in a Table, Figure, or otherwise discussed in manuscript (Informative).
FWC Turtle ID	Unique ID assigned to necropsy case.
TFV1 Result	Combined RT-cPCR and RT-qPCR results as Negative, Positive, or NA (testing not performed). Positive test results are as described in manuscript Methods section.
Common Name	Common name of turtle.
Species Group	Common names grouped as Softshells or Hardshells (all cooter and slider species, as well as their hybrids). Used as the Species variable in models.
Collection Date	Date turtle was found sick or dead in the field.
Collection Month	Month turtle was found sick or dead in the field.
Death	Natural=found dead in field or within enclosure at captive facility, Euthanasia=chemically euthanized [one animal was decapitated in field by law enforcement officer].
Season	Assigned "Wet" or "Dry" based on collection date in field, as described in manuscript Methods section.
CL7	Turtle was collected from a simple morbidity and mortality cluster event, as described in manuscript Methods section (Yes/No/NA).
Urbanicity	Turtle collection location ranked as Low, Medium, High urbanicity, as described in manuscript Methods section and S1 Text. NA indicates no collection location was recorded.
PRM	Primary reporting method (see Table 1).
Rehab Center	Turtle was admitted to a Florida state-permitted wildlife rehabilitation center (Yes/No).
County	Florida County from which turtle was collected. NA indicates no collection location was recorded.
Sex	Male, Female, NA.
Maturity	Adult, Subadult, NA.
Oral Plaques	Oral plaques observed (Yes/No/NA).
Cloacal Plaques	Cloacal plaques observed (Yes/No/NA).
Any Plaques	Combination of oral plaques and cloacal plaques, as described in manuscript Methods section (Yes/No/NA).
Measured PL (cm)	Measured plastron length in centimeters, NA indicates PL was not measured.
Predicted PL (cm)	Predicted plastron length in centimeters; predicted value based on formulas described in mansucript Methods section. Original PL value used instead of prediction if measurement obtained.
CCL (cm)	Curved carapace length in centimeters, NA indicates CC was not measured.
Weight (g)	Weight of intact or partial carcass in grams, NA indicates weight was not measured.
Specimen Type	Indicates if carcass was Intact or Partial (scavenged, missing extremities, or otherwise not intact from post mortem decomposition).
Overall Fat	Specifies 4 levels: None, Slight/Atrophy, Moderate, and Abundant. See manuscript Methods section and Figure 1 for details. NA indicates information on overall fat was not collected.
Morbidity	Specifies presumed causes of morbidity/mortality based on necropsy and TFV1 results, or NA if not determined.
Carcass Frozen	Indicates if carcass was frozen prior to necropsy (Yes/No).
Post mortem	Subjective overall post mortem condition based on autolysis and decomposition assessment based on necropsy (None, Minor, Moderate, Severe), as described in manuscript Methods section.
Female Repro	Female reproductive status: Undeveloped, Shelled eggs, Vitellogenic only.
Recently Ingested Food	Presence of recently ingested food as indicated by undigested gastric contents (excluding mucus and blood) or food in the oral cavity or esophagus (Yes/No/NA).
Day Length	Day length (hrs) associated with each turtle's collection date and location, calculated in R "insol" package as described in manuscript Methods section.
NOAA Stn ID	NOAA Station ID as given on the website.
NOAA Stn Dist (km)	The distance (km) between the NOAA station and the GPS location of the turtle ID.
Mean Tmax (C)	The average maximum temperature (Celcius) across the turtle's associated 30 day period recorded from nearest NOAA weather station.
Mean Tmin (C)	The average minimum temperature (Celcius) across the turtle's associated 30 day period recorded from nearest NOAA weather station.
Precipitation (cm)	See S1 text and S2 Appendix for details on how 30-day precipitation values were derived.
Precip Data Source	Indicates if CoCoRaHS or NOAA stations were used as source of 30-day precipitation values.
CoCoRaHS Number	The number of CoCoRaHS stations from which data were used to derive the average 30-day precipitation value.
TFV1 cPCR	Overall assignment of turtle's TFV1 status based on reverse transcription conventional (c) PCR only, where N=negative, P=positive, and NA=not tested
TFV1 qPCR	Overall assignment of turtle's TFV1 status based on reverse transcription quantitative (q) PCR only, where N=negative, P=positive, and NA=not tested
cLI	Results of RT-cPCR for liver (LI) tissue, where N=negative, P=positive, and x=not tested. Bold font in shaded cells indicates samples were pooled; red font highlights discrepant results between cPCR and qPCR.
qLI	Results of RT-qPCR for liver (LI) tissue, where N=negative, P=positive, and x=not tested. Bold font in shaded cells indicates samples were pooled; red font highlights discrepant results between cPCR and qPCR.
cKI	Results of RT-cPCR for kidney (KI) tissue, where N=negative, P=positive, and x=not tested. Bold font in shaded cells indicates samples were pooled; red font highlights discrepant results between cPCR and qPCR.
qKI	Results of RT-qPCR for kidney (KI) tissue, where N=negative, P=positive, and x=not tested. Bold font in shaded cells indicates samples were pooled; red font highlights discrepant results between cPCR and qPCR.
cBR	Results of RT-cPCR for brain (BR) tissue, where N=negative, P=positive, and x=not tested. Bold font in shaded cells indicates samples were pooled; red font highlights discrepant results between cPCR and qPCR.
qBR	Results of RT-qPCR for brain (BR) tissue, where N=negative, P=positive, and x=not tested. Bold font in shaded cells indicates samples were pooled; red font highlights discrepant results between cPCR and qPCR.
cSP	Results of RT-cPCR for spleen (SP) tissue, where N=negative, P=positive, and x=not tested. Bold font in shaded cells indicates samples were pooled; red font highlights discrepant results between cPCR and qPCR.
qSP	Results of RT-qPCR for spleen (SP) tissue, where N=negative, P=positive, and x=not tested. Bold font in shaded cells indicates samples were pooled; red font highlights discrepant results between cPCR and qPCR.
Other (cPCR/qPCR)	Other secondary tissues, urine, or swabs tested with test status indicated in parentheses for (cPCR/qPCR), where N=negative, P=positive, and x=not tested. Tissue abbreviations are as follows: CL=cloacal tissue, CS=cloacal swab, HT=heart, IT=intestine, LU=Lung, OS=oropharyngeal swab, OV=oviduct, PH=phallus, PY=pharynx, ST=stomach, UR=urine. Bold font in shaded cells indicates samples were pooled; …
Total Samples Tested	Indicates the number of samples (tissues, swabs, and urine) tested for each turtle via a combination of RT-cPCR and RT-qPCR.
Tight Cluster Frequency	The number of TFV1 PCR-positive turtles detected 0.0 - 1.0 km (Tight Cluster) of each turtle with TFV1 PCR results. Turtles without PCR results have a value of NA.
Loose Cluster Frequency	The number of TFV1 PCR-positive turtles detected 1.1 - 5.0 km (Loose Cluster) of each turtle with TFV1 PCR results. Turtles without PCR results have a value of NA.
Distant Cluster Frequency	The number of TFV1 PCR-positive turtles detected 5.1 - 10.0 km (Distant Cluster) of each turtle with TFV1 PCR results. Turtles without PCR results have a value of NA.
Possible Cluster Frequency	The number of TFV1 PCR-positive turtles detected 10.1 - 25.0 km (Possible Cluster) of each turtle with TFV1 PCR results. Turtles without PCR results have a value of NA.
Tight30 Cluster Frequency	The number of TFV1 PCR-positive turtles detected 0.0 - 1.0 km and +/- 30 days of the collection date (Tight30 Cluster) of each turtle with TFV1 PCR results. Turtles without PCR results have a value of NA.
Loose30 Cluster Frequency	The number of TFV1 PCR-positive turtles detected 1.1 - 5.0 km and +/- 30 days of the collection date (Loose30 Cluster) of each turtle with TFV1 PCR results. Turtles without PCR results have a value of NA.
Distant30 Cluster Frequency	The number of TFV1 PCR-positive turtles detected 5.1 - 10.0 km and +/- 30 days of the collection date (Distant30 Cluster) of each turtle with TFV1 PCR results. Turtles without PCR results have a value of NA.
Possible30 Cluster Frequency	The number of TFV1 PCR-positive turtles detected within 10.1 - 25.0 km and +/- 30 days of the collection date (Possible30 Cluster) of each turtle with TFV1 PCR results. Turtles without PCR results have a value of NA.
Antemortem Observations	Observations made on live animals prior to euthanasia or natural death; NA = not observed or not recorded
Collection location - Latitude	Geographic coordinates (latitude) in decimal degrees for the collection location of each necropsied turtle. Locations were obtained with WGS84 geographic coordinates.
Collection location - Longitude	Geographic coordinates (longitude) in decimal degrees for the collection location of each necropsied turtle. Locations were obtained with WGS84 geographic coordinates.
Excluded models	Specifies if a turtle was excluded from any of the 4 model datasets; none=turtle was used in all models, NA=turtle had no PCR results and was therefore not included among the 93 turtles considered for model datasets
